# Supplementary material for: Direct Infusion Mass Spectrometry to Rapidly Map Metabolic Flux of Substrates Labeled with Stable Isotopes
Source: Metabolites. 2024 Apr 25;14(5):246. doi: 10.3390/metabo14050246 (PMC11122925; doi:10.3390/metabo14050246)
Supplement: Supplementary file 1 [file metabolites-14-00246-s001.zip]

Archive with 1 entries (1 files):
- metabolites-2934871-supplementary.pdf
